# Supplementary material for: Banknotes as a Source of Drug and Pharmaceutical Contamination of the Population
Source: Toxics. 2025 Mar 24;13(4):242. doi: 10.3390/toxics13040242 (PMC12031460; doi:10.3390/toxics13040242)
Supplement: Supplementary file 1 [file toxics-13-00242-s001.zip]

Archive with 1 entries (1 files):
- toxics-3458637-supplementary.pdf
